# Supplementary material for: Effect of Therapeutic Gardening Program in Urban Gardens on the Mental Health of Children and Their Caregivers with Atopic Dermatitis
Source: Healthcare (Basel). 2024 Apr 29;12(9):919. doi: 10.3390/healthcare12090919 (PMC11083003; doi:10.3390/healthcare12090919)
Supplement: Supplementary file 1 [file healthcare-12-00919-s001.zip]

Archive with 1 entries (1 files):
- healthcare-2930414-supplementary.pdf
